# Supplementary material for: Taste preference changes throughout different life stages in male rats
Source: PLoS One. 2017 Jul 25;12(7):e0181650. doi: 10.1371/journal.pone.0181650 (PMC5526549; doi:10.1371/journal.pone.0181650)
Supplement: S2 File — (XLSX) [file pone.0181650.s002.xlsx]

## Sheet: Fig1
3w	9w	18w	36w	72w	I
22.5	33.9	31.2	22.7	31.3	II
21.3	31.2	39.4	23.9	22.8	III
23.1	36.4	34.7	21.85	27.1	IV
22.4	31.5	36.3	29	23.9	V
15.5	30.2	39	22.1	24.8
18.6	30.8	32.3	22.8	26.6
20	33	34.5	25.4	27.9
25	38	40.2	28	21.4
3w	9w	18w	36w	72w
166	478	565	640	790
169	469	570	775	885
170	384	575	870	1150
162	350	570	620	750
150	396	540	720	870
174	398	530	650	850
187.2	373	525	780	1050
170.2	450	540	760	720
3w	9w	18w	36w	72w
13.55	7.09	5.52	3.55	3.96
12.6	6.65	6.91	3.08	2.58
13.59	9.48	6.03	2.51	2.36
13.83	9	6.37	4.68	3.19
15.82	7.63	7.22	3.07	2.85
17.55	7.74	6.09	3.51	3.13
10.68	8.85	6.57	3.26	2.66
14.69	8.44	7.44	3.68	2.97

## Sheet: Fig2
0.1 M NaCl	0.1 M NaCl	0.1 M NaCl	0.1 M NaCl	0.1 M NaCl		0.3 M suc	0.3 M suc	0.3 M suc	0.3 M suc	0.3 M suc		saccharin	saccharin	saccharin	saccharin	saccharin		QHCl 3*10-5	QHCl 3*10-5	QHCl 3*10-5	QHCl 3*10-5	QHCl 3*10-5		0.01 M HCl	0.01 M HCl	0.01 M HCl	0.01 M HCl	0.01 M HCl		0.1 M MSG	0.1 M MSG	0.1 M MSG	0.1 M MSG	0.1 M MSG	II
3weeks	9weeks	18weeks	36weeks	72weeks		3weeks	9weeks	18weeks	36weeks	72weeks		3weeks	9weeks	18weeks	36weeks	72weeks		3weeks	9weeks	18weeks	36weeks	72weeks		3weeks	9weeks	18weeks	36weeks	72weeks		3weeks	9weeks	18weeks	36weeks	72weeks	III
0.431	0.964	0.505	0.384	0.526		0.991	0.995	0.989	0.97	0.843		0.617	0.725	0.986	0.4	0.598		0.199	0.067	0.993	0.991	0.432		0.181	0.84	0.994	0.026	0.067		0.976	0.996	0.501	0.356	0.409	IV
0.919	0.608	0.65	0.09	0.347		0.99	0.958	0.954	0.997	0.669		0.991	0.985	0.994	0.229	0.989		0.471	0.009	0.027	0.986	0.792		0.009	0.996	0.12	0.186	0.178		0.694	0.387	0.982	0.703	0.471	V
0.496	0.55	0.506	0.987	0.02		0.998	0.998	0.984	0.991	0.324		0.84	0.993	0.996	0.955	0.581		0.016	0.46	0.243	0.379	0.015		0.497	0.165	0.993	0.976	0.198		0.946	0.987	0.993	0.473	0.989
0.992	0.99	0.996	0.991	0.565		0.982	0.993	0.876	0.999	0.692		0.937	0.662	0.993	0.603	0.546		0.577	0.951	0.018	0.986	0.96		0.478	0.097	0.487	0.332	0.054		0.995	0.987	0.751	0.403	0.417
0.62	0.486	0.67	0.682	0.409		0.892	0.977	0.541	0.003	0.385		0.643	0.733	0.875	0.895	0.208		0.118	0.025	0.492	0.438	0.854		0.05	0.129	0.532	0.986	0.567		0.947	0.988	0.877	0.394	0.952
0.173	0.905	0.652	0.335	0.33		0.64	0.819	0.711	0.996	0.669		0.952	0.999	0.727	0.999	0.956		0.016	0.083	0.257	0.287	0.32		0.035	0.329	0.976	0.639	0.096		0.986	0.534	0.014	0.423	0.304
0.878	0.437	0.246	0.81	0.667		0.653	0.883	0.81	0.488	0.377		0.969	0.99	0.892	0.615	0.793		0.016	0.046	0.083	0.981	0.686		0.068	0.963	0.993	0.563	0.991		0.975	0.66	0.997	0.764	0.373
0.949	0.937	0.579	0.458	0.994		0.711	0.604	0.458	0.009	0.003		0.983	0.945	0.887	0.706	0.597		0.012	0.013	0.035	0.966	0.996		0.693	0.757	0.487	0.01	0.019		0.862	0.853	0.432	0.869	0.079
0.3 M NaCl	0.3 M NaCl	0.3 M NaCl	0.3 M NaCl	0.3 M NaCl		0.5 M suc	0.5 M suc	0.5 M suc	0.5 M suc	0.5 M suc								QHCl 3*10-4	QHCl 3*10-4	QHCl 3*10-4	QHCl 3*10-4	QHCl 3*10-4		0.05M HCl	0.05M HCl	0.05M HCl	0.05M HCl	0.05M HCl
3weeks	9weeks	18weeks	36weeks	72weeks		3weeks	9weeks	18weeks	36weeks	72weeks								3weeks	9weeks	18weeks	36weeks	72weeks		3weeks	9weeks	18weeks	36weeks	72weeks
0.624	0.407	0.486	0.376	0.135		0.529	0.945	0.601	0.61	0.905								0.012	0.01	0.497	0.006	0.006		0.015	0.006	0.006	0.047	0.007
0.429	0.39	0.194	0.119	0.822		0.905	0.638	0.836	0.894	0.991								0.011	0.007	0.004	0.996	0.972		0.007	0.01	0.006	0.005	0.012
0.423	0.992	0.474	0.221	0.008		0.984	0.903	0.531	0.717	0.989								0.024	0.006	0.305	0.022	0.01		0.005	0.114	0.057	0.029	0.012
0.399	0.165	0.145	0.484	0.917		0.975	0.995	0.998	0.539	0.959								0.012	0.129	0.012	0.988	0.012		0.009	0.013	0.01	0.01	0.114
0.692	0.245	0.308	0.338	0.547		0.61	0.992	0.994	0.497	0.48								0.007	0.06	0.123	0.039	0.011		0.007	0.017	0.008	0.012	0.021
0.119	0.407	0.031	0.153	0.235		0.557	0.882	0.53	0.604	0.978								0.007	0.13	0.106	0.018	0.967		0.014	0.009	0.035	0.007	0.024
0.37	0.56	0.486	0.647	0.47		0.978	0.81	0.875	0.419	0.997								0.007	0.005	0.025	0.016	0.016		0.003	0.08	0.145	0.054	0.036
0.246	0.44	0.331	0.377	0.973		0.815	0.922	0.926	0.566	0.635								0.009	0.009	0.088	0.026	0.832		0.027	0.029	0.039	0.018	0.012

## Sheet: Fig3-Suc
24 intake					I
3weeks	9weeks	18weeks	36weeks	72weeks	II
DW	DW	DW	DW	DW	III
0.3	0.1	0.3	1.7	7.8	IV
0.3	1.4	1.4	0.2	15.8	V
0.1	0.1	0.5	0.4	23.7
0.7	0.4	4.2	0	15.3
2.6	1.2	24.4	29.3	27.2
10.5	11.6	7.4	0.2	27.1
12.2	4.3	7.1	25.4	36.4
7.4	14.6	32.6	47	45.1
3weeks	9weeks	18weeks	36weeks	72weeks
0.3 M suc	0.3 M suc	0.3 M suc	0.3 M suc	0.3 M suc
33.5	30.8	27.8	55.6	41.9
30.4	30.5	28.2	61.3	31.8
45.5	56.5	31.3	42.7	11.4
37.7	58.2	29.4	56.9	34.3
21.5	51	28.8	0.1	17
18.7	52.4	18.2	42	54.7
23	33	30	24.3	22.1
18.2	22.2	27.5	0.4	0.1
--	--	--	--	--
--	--	--	--	--
--	--	--	--	--
--	--	--	--	--
24 intake
3weeks	9weeks	18weeks	36weeks	72weeks
DW	DW	DW	DW	DW
14.6	1.9	17	20.6	3.5
3	15.4	7.3	5.2	0.4
0.4	6	25	11.6	0.5
0.6	0.2	0.1	14.4	1.7
12.7	0.5	0.3	25.5	24.7
14	7.4	25.3	18.6	1.6
0.6	13.1	6.8	16.6	0.2
4.1	4.9	4.6	23.9	15
3weeks	9weeks	18weeks	36weeks	72weeks
0.5 M suc	0.5 M suc	0.5 M suc	0.5 M suc	0.5 M suc
16.4	32.6	25.6	32.2	33.2
28.2	27.2	37.2	43.5	51
24.3	56.1	28.3	29.2	51.7
23.6	40.1	59.7	16.9	38.4
19.9	52.9	46.6	25.1	22.8
17.6	55.2	28.6	28.3	68.4
26.1	55.6	47.2	12	45.7
17.8	58	57.5	31.1	26

## Sheet: Fig3-Saccharin
24 intake					I
3weeks	9weeks	18weeks	36weeks	72weeks	II
DW	DW	DW	DW	DW	III
14.1	12.9	0.8	38.3	28.2	IV
0.2	0.7	0.4	27.1	0.8	V
5.8	0.3	0.3	1.9	31.1
1.9	15	0.4	13.2	40
8.2	9.7	7.2	4.5	54
1.4	0.1	16.2	0	3.4
1.2	0.6	6.5	19.4	11.6
0.5	1.9	3.5	10.1	17.2
3weeks	9weeks	18weeks	36weeks	72weeks
saccharin	saccharin	saccharin	saccharin	saccharin
22.7	33.9	56.7	25.6	41.8
22.3	47.4	57.3	8.1	70.6
30.3	51.3	59.9	40.2	43.1
27.4	29.4	60.3	20	48
14.8	26.6	50.3	38.5	14.2
27.5	53.7	43.1	55.4	73.6
36.1	56.8	53.9	30.9	44.6
29.8	32.5	27.6	24.2	25.4

## Sheet: Fig3-QHCl
24 intake					I
3weeks	9weeks	18weeks	36weeks	72weeks	II
DW	DW	DW	DW	DW	III
26.2	29.2	0.3	0.2	24.2	IV
9.2	22.2	41.3	0.3	6.4	V
21.5	13.9	26.1	21.5	26.4
9.7	1.3	29.6	0.3	1.1
24.4	30.4	18.2	22.7	7.9
27.7	20.9	23.8	21.2	21.2
24.6	21.3	35.35	0.4	11.3
24.4	25.5	30.7	1.2	0.1
3weeks	9weeks	18weeks	36weeks	72weeks
QHCl 3*10-5	QHCl 3*10-5	QHCl 3*10-5	QHCl 3*10-5	QHCl 3*10-5
6.5	2.1	44.3	21.9	18.4
8.2	0.2	1.2	17.4	24.4
0.4	11.8	8.4	13.1	0.4
13.3	26.1	0.5	17.4	26.6
3.3	0.8	17.6	17.7	45.8
0.5	1.9	8.3	8.5	10
0.4	1	3.2	20.7	24.7
0.3	0.3	1.1	34.3	25.6
--	--	--	--	--
--	--	--	--	--
--	--	--	--	--
--	--	--	--	--
24 intake
3weeks	9weeks	18weeks	36weeks	72weeks
DW	DW	DW	DW	DW
29.4	28.4	14.3	23.05	39.15
31.1	29.4	45.6	0.15	0.35
24.3	30	27.3	24.8	20.3
25	21.6	32.3	0.5	34.15
21.9	16.6	37.3	28.5	46.5
29.2	15	29.8	21.5	0.65
22.1	30.4	32.8	21.45	27.2
20.9	23.1	29.8	24.4	4.5
3weeks	9weeks	18weeks	36weeks	72weeks
QHCl 3*10-4	QHCl 3*10-4	QHCl 3*10-4	QHCl 3*10-4	QHCl 3*10-4
0.4	0.3	14.1	0.15	0.25
0.4	0.2	0.2	34	12.35
0.6	0.2	12	0.55	0.2
0.3	3.2	0.4	41.6	0.4
0.1	1.1	5.2	1.15	0.5
0.2	2.2	3.6	0.4	19.1
0.1	0.2	0.9	0.35	0.45
0.2	0.2	2.9	0.65	22.35

## Sheet: Fig3-NaCl
24 intake					I
3weeks	9weeks	18weeks	36weeks	72weeks	II
DW	DW	DW	DW	DW	III
22.9	1.1	34.9	19.5	25.6	IV
2.6	13	15.5	31.5	37.1	V
16.5	16.8	25.3	0.5	40.9
0.3	0.3	0.2	0.4	24.1
6	25.8	21.1	7.9	28.1
14.6	3.6	4.4	16.2	23
2.5	27.6	33.5	7.1	13.5
0.9	1.8	23.3	32.6	0.3
3weeks	9weeks	18weeks	36weeks	72weeks
0.1 M NaCl	0.1 M NaCl	0.1 M NaCl	0.1 M NaCl	0.1 M NaCl
17.4	27.9	35.5	12.1	28.5
29.1	20.2	28.8	3.1	19.7
16.2	20.5	26	38.8	0.9
36.3	25.3	47.9	45.4	31.2
9.7	24.4	42.8	16.9	19.5
3.1	34.4	8.2	8.2	11.4
17.7	21.4	11	30	27.1
17.6	26.2	32.1	27.5	54.3
--	--	--	--	--
--	--	--	--	--
--	--	--	--	--
--	--	--	--	--
24 intake
3weeks	9weeks	18weeks	36weeks	72weeks
DW	DW	DW	DW	DW
21	19	29.3	27.9	45.6
23.2	14.4	58.7	39	5.8
25.2	0.3	26.6	26.1	53.2
23.2	28.6	27.1	20.9	4.3
9.6	45.6	46.4	17.4	29.1
26.9	37.2	36.3	29.7	74
28	18.5	28.9	13.1	50.1
20.5	19.3	24.9	43.8	2.5
3weeks	9weeks	18weeks	36weeks	72weeks
0.3 M NaCl	0.3 M NaCl	0.3 M NaCl	0.3 M NaCl	0.3 M NaCl
34.8	13	27.7	16.8	7.1
17.4	9.2	14.2	5.3	26.6
18.5	34.5	24	7.4	0.5
15.4	5.7	4.6	19.6	48
21.6	14.8	20.7	8.9	35.2
3.7	25.5	1.2	5.4	22.7
16.5	23.6	27.3	23.9	44.4
6.7	15.2	12.3	26.5	89.4

## Sheet: Fig3-MSG
24 intake					I
3weeks	9weeks	18weeks	36weeks	72weeks	II
DW	DW	DW	DW	DW	III
0.9	0.1	29.1	17.9	33.1	IV
6.5	44.3	0.6	14.1	23.9	V
1.9	0.4	0.4	28.5	0.5
0.1	0.4	9.7	42.7	37.3
1.4	0.3	5.6	28.6	0.6
0.4	19.6	37.9	16.9	27.7
0.8	14.5	0.1	4.4	22.4
2.8	7.7	24.5	5.6	24.6
3weeks	9weeks	18weeks	36weeks	72weeks
0.1 M MSG	0.1 M MSG	0.1 M MSG	0.1 M MSG	0.1 M MSG
36	25.7	29.3	9.9	23
14.7	27.9	29.7	33.4	21.3
33.1	29.3	59.3	25.5	41.9
31.8	29.3	29.1	28.9	26.7
24.4	24.1	39.7	18.6	13
30.8	22.5	0.5	12.4	12.1
30.6	28.1	54.3	14.3	13.3
17.5	44.6	18.6	37.2	2.1

## Sheet: Fig3-HCl
24 intake
3weeks	9weeks	18weeks	36weeks	72weeks
DW	DW	DW	DW	DW
22.9	5	0.2	29.8	22.8
26.8	0.1	20	20.9	46.1
11.7	20.7	0.2	0.5	38.9
7.6	23.6	14.2	22.2	40.3
18.9	18.9	7.9	0.4	7.7
21.8	16.7	0.5	6.5	28.4
28.7	1	0.2	11.3	0.3
8.2	5	14.2	33.4	30.7
3weeks	9weeks	18weeks	36weeks	72weeks
0.01 M HCl	0.01 M HCl	0.01 M HCl	0.01 M HCl	0.01 M HCl
5.1	26.3	25.9	0.8	1.7
0.3	25.8	2.7	4.8	10
11.5	4.1	32.9	20.6	9.6
7	2.5	13.5	11.1	2.3
1	2.8	8.9	25.3	10
0.8	8.2	20.2	11.5	3
2.1	27	32.9	14.6	27.4
18.6	15.5	13.5	0.4	0.6
--	--	--	--	--
--	--	--	--	--
--	--	--	--	--
--	--	--	--	--
24 intake
3weeks	9weeks	18weeks	36weeks	72weeks
DW	DW	DW	DW	DW
32.9	67.8	50	28.5	53.7
27.2	66.5	55.7	38.6	41.7
39	60.2	49.1	30.6	51.2
47.6	40.3	51	41.6	38.3
40.2	24.4	52.3	44.8	52.7
21.2	25.2	33.6	52.8	36
31.8	16	26.8	18.4	35.3
22	31.2	21	32.6	45
3weeks	9weeks	18weeks	36weeks	72weeks
0.05M HCl	0.05M HCl	0.05M HCl	0.05M HCl	0.05M HCl
0.5	0.4	0.3	1.4	0.4
0.2	0.7	0.4	0.2	0.5
0.2	7.7	3	0.9	0.6
0.5	0.5	0.5	0.4	4.9
0.3	0.4	0.4	0.6	1.2
0.3	0.2	1.2	0.4	0.9
0.1	1.4	4.6	1.1	1.3
0.6	0.9	0.9	0.6	0.5

## Sheet: Fig4
0.5M SUC/(0.3M SUC+0.5MSUC)					I
3weeks	9weeks	18weeks	36weeks	72weeks	II
0.01	0.46	0.681	0.188	0.91	III
0.011	0.535	0.305	0.468	0.974	IV
0.033	0.424	0.306	0.037	0.998	V
0.497	0.354	0.023	0.537	0.493
0.624	0.221	0.437	0.034	0.334
0.314	0.926	0.004	0.005	0.179
	0.98	0.402	0.523
	0.441
0.3MNaCl/(0.1MNaCl+0.3MNaCl)
3weeks	9weeks	18weeks	36weeks	72weeks
0.061	0.386	0.281	0.244	0.994
0.027	0.013	0.399	0.118	0.993
0.119	0.512	0.509	0.309	0.942
0.04	0.017	0.476	0.864	0.256
0.023	0.228	0.026	0.058	0.374
0.101	0.242	0.988	0.558	0.599
0.442			0.089
0.3mMQHCl/(0.3mMQHCl+0.03mMQHCl)
3weeks	9weeks	18weeks	36weeks	72weeks
0.005	0.031	0.066	0.031	0.615
0.009	0.014	0.316	0.366	0.99
0.013	0.26	0.162	0.979	0.256
0.03	0.008	0.017	0.988	0.99
0.012	0.012	0.992	0.01	0.993
0.013	0.827		0.151	0.733
0.473	0.018
50mMHCl/(10mMHCl+50mMHCl)
3weeks	9weeks	18weeks	36weeks	72weeks
0.05	0.024	0.032	0.007	0.332
0.012	0.1	0.02	0.021	0.004
0.003	0.243	0.015	0.025	0.026
0.008	0.013	0.013	0.979	0.011
0.05	0.124		0.243
0.08			0.013
50mMSac/5mMSac+50mMSac)
3weeks	9weeks	18weeks	36weeks	72weeks
0.472	0.362	0.344	0.39	0.422
0.042	0.538	0.587	0.011	0.438
0.008	0.824	0.248	0.237	0.836
0.023	0.213	0.054	0.551	0.119
0.985	0.989	0.401	0.446	0.635
0.158	0.336	0.557	0.131	0.395
0.3MMSG/(0.1MMSG+0.3MMSG)
3weeks	9weeks	18weeks	36weeks	72weeks
0.987	0.023	0.209	0.009	0.37
0.072	0.153	0.046	0.023	0.739
0.032	0.497	0.36	0.021	0.998
0.054	0.402	0.515	0.225	0.989
0.105	0.128	0.509	0.017	0.902
0.052	0.06	0.521	0.983	0.222
0.113
0.135

## Sheet: Fig6
NaCl	MSG	Saccharin	Sucrose	0.3mMQHCl	20mMQHCl	50mMHCl
group-1	group-1	group-1	group-1	group-1	group-1	group-1
1.33112	1.34961	0.56046	0.62768	0.41402	0.69989	1.30155
2.27139	1.6941	1.15206	0.88643	0.47799	1.33172	2.74442
2.29304	1.16842	0.9463	0.8861	0.75317	1.09812	3.61804
1.85567	1.17235	0.79847	0.65395	0.5467	0.89677	2.01385
2.83428	2.15962	1.50454	1.14545	0.7793	1.29271	2.51624
group-2	group-2	group-2	group-2	group-2	group-2	group-2
2.90192	1.81481	0.99679	0.70794	0.71734	1.24471	2.28262
2.148	1.84851	1.49975	1.17193	0.78739	1.22632	2.93874
2.40874	0.67702	0.94494	0.95156	0.78223	0.90749	1.55638
2.0042	1.39922	0.84421	0.62968	0.4963	0.80021	3.17221
1.74067	1.06853	0.75643	0.53136	0.34914	0.90157	1.5552
2.62879	1.71882	1.08044	0.87138	0.69884	1.00093	3.38259
group-3	group-3	group-3	group-3	group-3	group-3	group-3
0.92865	1.88811	0.65725	0.55632	0.35694	0.90149	3.5355
3.38248	1.45996	1.32592	1.02859	0.72461	1.22939	3.80465
3.03943	2.15096	1.03979	0.84589	0.6693	1.21822	2.44062
1.55696	1.40315	0.92438	0.97249	0.78096	0.93095	1.81397
group-4	group-4	group-4	group-4	group-4	group-4	group-4
1.95844	1.47659	0.85292	0.87698	0.70417	0.57284	2.11623
3.62189	1.9071	1.62195	1.42569	0.99271	1.82921	2.87992
1.8128	1.42129	0.99488	0.93123	0.70073	1.18187	2.36448
2.67151	2.0349	1.05657	1.01665	0.86264	1.1255	1.71996
group-5	group-5	group-5	group-5	group-5	group-5	group-5
1.74879	1.65757	1.02855	0.91082	0.74889	1.06878	1.81994
1.49061	1.13454	0.8523	0.62298	0.46016	0.66677	1.17873
2.84903	2.43827	1.24394	0.96004	0.90188	1.06034	2.26895
2.7125	1.7247	1.24181	0.84434	0.6879	0.98338	1.30803
